# Supplementary material for: Co-application of dazomet and azoxystrobin reconstructs soil microbial communities and suppresses the violet root rot of Codonopsis tangshen under a continuous cropping system
Source: Microbiol Spectr. 2025 Jul 23;13(9):e01088-25. doi: 10.1128/spectrum.01088-25 (PMC12403846; doi:10.1128/spectrum.01088-25)
Supplement: Table S1 — Bacteria abundance at the phylum level. [file spectrum.01088-25-s0001.xls]

## Sheet: Table S1
Table S1-Bacteria abundance at the phylum level
ID	CK1_2019	CK2_2019	CK3_2019	D1_2019	D2_2019	D3_2019	DA1_2019	DA2_2019	DA3_2019	CK1_2020	CK2_2020	CK3_2020	D1_2020	D2_2020	D3_2020	DA1_2020	DA2_2020	DA3_2020
Proteobacteria	0.476264	0.453026	0.463895	0.391237	0.391573	0.398346	0.399784	0.397228	0.516623	0.392738	0.384596	0.38471	0.498944	0.497654	0.479733	0.431205	0.427798	0.406124
Acidobacteria	0.127784	0.139665	0.139067	0.13404	0.134888	0.131772	0.135192	0.125567	0.0918424	0.23371	0.233129	0.252319	0.137957	0.13992	0.131915	0.159618	0.154016	0.152618
Actinobacteria	0.106916	0.108751	0.113995	0.1357	0.131076	0.125683	0.150263	0.146355	0.0985879	0.114873	0.116675	0.117721	0.176787	0.167797	0.186357	0.165901	0.174903	0.19827
Chloroflexi	0.0985713	0.103602	0.0991513	0.123802	0.12112	0.120944	0.122405	0.120882	0.087784	0.144713	0.147212	0.141472	0.10138	0.102983	0.109716	0.125831	0.121994	0.13065
Bacteroidetes	0.0663167	0.0692044	0.076123	0.0575333	0.0581366	0.0626708	0.0491176	0.0498934	0.0736259	0.0160211	0.0187918	0.0144182	0.0190043	0.0189797	0.0199074	0.0307549	0.0323738	0.0299385
Gemmatimonadetes	0.0195909	0.0219546	0.0218931	0.04003	0.0407508	0.0396664	0.0352316	0.0326165	0.0259627	0.0465219	0.0452938	0.0463004	0.0268406	0.0281327	0.0295915	0.0299482	0.0295373	0.0252472
Patescibacteria	0.02523	0.024151	0.0242824	0.040305	0.044108	0.0424084	0.0574302	0.0632305	0.0457174	0.0150852	0.0149505	0.0114843	0.0122941	0.0154254	0.0150092	0.0203159	0.0221998	0.0201019
Verrucomicrobia	0.030999	0.0294532	0.0190713	0.0299088	0.0298278	0.0305382	0.0104548	0.0219244	0.01994	0.0057533	0.00743381	0.00463843	0.00516165	0.00538958	0.00397699	0.00743204	0.00768906	0.00852502
WPS-2	0.0115922	0.0122288	0.0122385	0.0129238	0.0144834	0.0140339	0.0179617	0.0173048	0.0113598	0.00723979	0.0067153	0.00606348	0.00546666	0.00583097	0.00550488	0.0161109	0.0133387	0.0129389
Planctomycetes	0.00974131	0.00920477	0.005503	0.00957125	0.00790441	0.00856752	0.00399992	0.00622154	0.0059023	0.00272525	0.00458741	0.00209567	0.00175965	0.0029271	0.00271873	0.00222472	0.00285996	0.00340496
Others	0.0269943	0.0287585	0.0247797	0.0249487	0.026132	0.0253697	0.0181608	0.0187764	0.0226548	0.0206183	0.0206157	0.0187772	0.0144057	0.0149607	0.0155709	0.0106591	0.0132918	0.0121822
