# Supplementary material for: Co-application of dazomet and azoxystrobin reconstructs soil microbial communities and suppresses the violet root rot of Codonopsis tangshen under a continuous cropping system
Source: Microbiol Spectr. 2025 Jul 23;13(9):e01088-25. doi: 10.1128/spectrum.01088-25 (PMC12403846; doi:10.1128/spectrum.01088-25)
Supplement: Table S2 — Fungi abundance at the phylum level. [file spectrum.01088-25-s0002.xls]

## Sheet: Table S2
Table S2-Fungi abundance at the phylum level
ID	CK1_2019	CK2_2019	CK3_2019	D1_2019	D2_2019	D3_2019	DA1_2019	DA2_2019	DA3_2019	CK1_2020	CK2_2020	CK3_2020	D1_2020	D2_2020	D3_2020	DA1_2020	DA2_2020	DA3_2020
Ascomycota	0.42263	0.389487	0.456448	0.444646	0.400237	0.382826	0.464425	0.408427	0.400042	0.27863	0.295525	0.244231	0.587864	0.682999	0.656618	0.731447	0.736259	0.650271
Basidiomycota	0.444471	0.42658	0.367079	0.229411	0.320428	0.327038	0.215262	0.239986	0.276866	0.198435	0.242451	0.248136	0.177721	0.105535	0.144048	0.0216324	0.0198432	0.0311004
Mortierellomycota	0.0851781	0.111492	0.0931649	0.0959877	0.0831695	0.0770531	0.0647069	0.0905837	0.0666349	0.433418	0.385116	0.41063	0.14631	0.115251	0.112414	0.17685	0.183601	0.221907
Olpidiomycota	4.377e-05	0.0018572	0.00099059	0.0372733	0.00534805	0.015941	0.00631598	0.00222291	0.00401824	0	0.00018815	0.00019917	0	7.891e-05	0	0	0	0.00025027
Chytridiomycota	0.00291076	0.00436038	0.00389372	0.00178224	0.00349843	0.0010931	0.00212491	0.0017561	0.00222646	0.00325186	0.00325833	0.00552472	0.00151074	0.00138539	0.00135649	0.00066328	0.000676	0.00050888
Rozellomycota	0.00025168	0.00223066	0.00058847	0.00305785	0.00451307	0.0047165	0.00219345	0.00166719	0.00179177	0.00159883	0.0008381	0.00140283	0.00069513	0.00063132	0.00072172	0.00123181	0.00126133	0.00232752
Glomeromycota	0.00010943	0.00014131	0.00035308	0.0008866	0.00118376	0.00062752	0.00084213	0.00085582	0.00130407	0.00146334	0.00189	0.00116036	0.00029659	0.00046472	0.0007652	0.00116548	0.00079966	0.00150997
Mucoromycota	2.189e-05	0.00018168	0.00044135	0.00151083	0.00176507	0.00243922	0.00106735	0.00166719	0.00269296	5.42e-05	0	0.00010391	0.00061171	0.00045595	0.00069563	0	0	0
Zoopagomycota	0	5.047e-05	6.866e-05	0	0	0	0	0	0	5.42e-05	5.986e-05	0.00011257	0	0	0	0	0	0
Kickxellomycota	0	0	1.962e-05	0	3.171e-05	0	0	0	0.00020144	0	0	8.659e-05	0	0	0	0	0	0
Others	0.0443836	0.0636191	0.0769525	0.185444	0.179825	0.188265	0.243062	0.252834	0.244222	0.083094	0.0706742	0.0884128	0.0849908	0.0931984	0.0833804	0.0670103	0.0575593	0.0921248
