# Supplementary material for: Co-application of dazomet and azoxystrobin reconstructs soil microbial communities and suppresses the violet root rot of Codonopsis tangshen under a continuous cropping system
Source: Microbiol Spectr. 2025 Jul 23;13(9):e01088-25. doi: 10.1128/spectrum.01088-25 (PMC12403846; doi:10.1128/spectrum.01088-25)
Supplement: Table S3 — Top 20 bacteria abundance at the genus level. [file spectrum.01088-25-s0003.xls]

## Sheet: Table S3
Table S3-Top20 bacteria abundance at the genus level
ID	CK1_2019	CK2_2019	CK3_2019	D1_2019	D2_2019	D3_2019	DA1_2019	DA2_2019	DA3_2019	CK1_2020	CK2_2020	CK3_2020	D1_2020	D2_2020	D3_2020	DA1_2020	DA2_2020	DA3_2020
AD3	0.0536422	0.0549528	0.0561544	0.0577871	0.0571014	0.0541383	0.0635249	0.0575399	0.047274	0.0701131	0.0751119	0.0758634	0.0552062	0.0528504	0.0556105	0.0801389	0.0727413	0.0756406
Rhodanobacter	0.0325252	0.0350006	0.0361425	0.0441018	0.0453077	0.044432	0.0592975	0.0612467	0.0501835	0.0115066	0.010142	0.0112887	0.0204355	0.0211866	0.0200422	0.0497751	0.0494632	0.0453238
Subgroup_2	0.0324819	0.036533	0.0331802	0.0247795	0.0287926	0.0248528	0.0229379	0.0203411	0.0152793	0.0484488	0.0458188	0.0504918	0.0286003	0.0272964	0.0270076	0.0277724	0.0265601	0.0242887
Burkholderia-Caballeronia-Paraburkholderia	0.0509038	0.045084	0.0474296	0.00969816	0.00868808	0.00976768	0.016322	0.0164386	0.012759	0.00368872	0.00359255	0.00393987	0.0560039	0.0559402	0.0540826	0.0221005	0.0232782	0.024995
Arthrobacter	0.011051	0.00841813	0.00857344	0.00888381	0.0088332	0.00882157	0.0304639	0.0338832	0.0231181	0.0124701	0.0111369	0.012099	0.0411525	0.0377735	0.0378151	0.0273078	0.0299826	0.0368997
Pseudomonas	0.0522892	0.0302705	0.0181307	0.00566872	0.00523413	0.00535251	0.00708991	0.00893181	0.00674549	0.00528532	0.00682584	0.00567229	0.0447187	0.0444408	0.0386914	0.0120037	0.0143935	0.0151584
Saccharimonadales	0.0165169	0.0159679	0.0151143	0.0263765	0.0287829	0.0258165	0.0347671	0.0363513	0.0236741	0.00946954	0.0106118	0.00835476	0.00790671	0.00908331	0.00869546	0.014644	0.0151437	0.0135694
Candidatus_Solibacter	0.0140167	0.0139349	0.0153522	0.0122893	0.0129934	0.0128688	0.0141324	0.0130112	0.00885809	0.0310788	0.0315315	0.0345926	0.0158134	0.0177252	0.0149643	0.0151574	0.0145108	0.0141747
Bradyrhizobium	0.0179024	0.0186343	0.0180983	0.0144996	0.0133707	0.0136835	0.0122367	0.0128249	0.00884882	0.0185262	0.0186536	0.0157315	0.0196612	0.0210008	0.0207612	0.0194113	0.021098	0.020909
Acidothermus	0.0134214	0.0154775	0.0136332	0.0160649	0.0146478	0.0151027	0.0164357	0.0144921	0.00788518	0.00930437	0.0103355	0.0109813	0.00781287	0.00764299	0.00970656	0.0243008	0.0250363	0.0271893
Collimonas	0.0113324	0.00993012	0.0116979	0.00540432	0.00420859	0.00401219	0.0031753	0.00307351	0.00404915	0.011947	0.0131266	0.0148653	0.0395101	0.0358454	0.0343549	0.0120771	0.0101271	0.00728914
Bryobacter	0.0078147	0.00965428	0.00931942	0.00898957	0.00907508	0.00851496	0.0114121	0.0112416	0.00915459	0.0186638	0.0172719	0.0186934	0.0117076	0.0117316	0.0104031	0.0180667	0.0191054	0.0196983
Mucilaginibacter	0.028174	0.0280536	0.0324234	0.0157476	0.0145027	0.0162853	0.0109287	0.0103847	0.00895074	0.00313816	0.00356491	0.00251481	0.00551358	0.00569159	0.00584191	0.0068453	0.00703268	0.0070117
HSB_OF53-F07	0.013811	0.014507	0.011352	0.0171859	0.0159443	0.0182213	0.0132509	0.0170906	0.00947889	0.00459713	0.00583098	0.00287806	0.00640514	0.00527343	0.00701029	0.0126149	0.0152844	0.0177058
Acidibacter	0.0114623	0.0108802	0.0128115	0.0117076	0.0115035	0.0116161	0.0120566	0.0124803	0.00912679	0.00960718	0.00867739	0.00913714	0.00781287	0.00827022	0.00766189	0.0179445	0.0178865	0.0169491
WPS-2	0.0115922	0.0122288	0.0122385	0.0129238	0.0144834	0.0140339	0.0179617	0.0173048	0.0113598	0.00723979	0.0067153	0.00606348	0.00546666	0.00583097	0.00550488	0.0161109	0.0133387	0.0129389
KF-JG30-C25	0.00990367	0.0107781	0.0112006	0.0127758	0.0116486	0.0120015	0.0119524	0.0105431	0.00886735	0.00501005	0.00483612	0.00631497	0.00405894	0.00439065	0.00498809	0.02699	0.0216372	0.0197992
Gemmatimonas	0.00375582	0.00491398	0.00460565	0.0141929	0.0142899	0.0154706	0.0102463	0.0106548	0.00681035	0.0191593	0.0176035	0.0189728	0.0100183	0.0103146	0.0100211	0.00606298	0.00618876	0.00514528
IMCC26256	0.00832341	0.00856115	0.00899508	0.0119614	0.0120162	0.0112131	0.0104074	0.0103382	0.00652311	0.0101853	0.0121318	0.0125461	0.00839942	0.00789853	0.00986384	0.0111236	0.00947067	0.0101392
Catenulispora	0.015283	0.015263	0.0224877	0.00533029	0.00653057	0.00415236	0.00393357	0.00425635	0.00264075	0.00619374	0.00630078	0.00502962	0.00584205	0.00631882	0.00876286	0.0188001	0.020723	0.0217665
Others	0.583797	0.600956	0.60106	0.663631	0.662045	0.669642	0.617467	0.617571	0.718413	0.684367	0.68018	0.673969	0.597954	0.603494	0.60821	0.560752	0.566998	0.563408
Proportion of top 20	0.416203	0.399044	0.39894	0.336369	0.337955	0.330358	0.382533	0.382429	0.281587	0.315633	0.31982	0.326031	0.402046	0.396506	0.39179	0.439248	0.433002	0.436592
