# Supplementary material for: Co-application of dazomet and azoxystrobin reconstructs soil microbial communities and suppresses the violet root rot of Codonopsis tangshen under a continuous cropping system
Source: Microbiol Spectr. 2025 Jul 23;13(9):e01088-25. doi: 10.1128/spectrum.01088-25 (PMC12403846; doi:10.1128/spectrum.01088-25)
Supplement: Table S4 — Top 20 fungi abundance at the genus level. [file spectrum.01088-25-s0004.xls]

## Sheet: Table S4
Table S4-Top20 fungi abundance at the genus level
sample	CK1_2019	CK2_2019	CK3_2019	D1_2019	D2_2019	D3_2019	DA1_2019	DA2_2019	DA3_2019	CK1_2020	CK2_2020	CK3_2020	D1_2020	D2_2020	D3_2020	DA1_2020	DA2_2020	DA3_2020
Mortierella	0.0842151	0.109938	0.0911739	0.0946397	0.0810451	0.0765167	0.0632968	0.0905837	0.0660941	0.433274	0.384398	0.410041	0.138673	0.113225	0.110728	0.176347	0.18215	0.220455
Pseudogymnoascus	0.0858347	0.0379615	0.0316794	0.0214955	0.0280931	0.0140483	0.0322262	0.039968	0.0303329	0.0228172	0.0233385	0.0269655	0.0514301	0.0438679	0.0534595	0.431095	0.44693	0.4304
Saitozyma	0.266127	0.230605	0.113006	0.0357896	0.0544951	0.0803324	0.0382777	0.0362002	0.0450064	0.0973299	0.0879579	0.0807752	0.0550633	0.0147483	0.0340165	0.00307952	0.00325636	0.00575624
Helicobasidium	0.056738	0.0789612	0.0964211	0.0560275	0.0608472	0.0338353	0.00939073	0.00926955	0.011461	0.0758925	0.0894512	0.115846	0.0660986	0.0776723	0.0596604	0.00168663	0.00262158	0.00310336
Solicoccozyma	0.0738196	0.0582393	0.0673898	0.00816936	0.00861395	0.00771239	0.00569907	0.00766905	0.00844996	0.0192763	0.0214828	0.0280219	0.00552394	0.00590108	0.00516508	0.00247309	0.00373451	0.00545591
Plectosphaerella	0.0136784	0.0139088	0.0179386	0.00606143	0.00311793	0.00736827	0.0059047	0.00385675	0.00764419	0.0132694	0.0311295	0.0173362	0.0244499	0.0517681	0.0173039	0.0404033	0.00528438	0.00775841
Ilyonectria	0.0178585	0.0144034	0.0312871	0.00436061	0.0092481	0.00622457	0.00418127	0.00575735	0.0091285	0.0120319	0.0121097	0.0108589	0.0346173	0.0366428	0.0414076	0.0119106	0.00291012	0.00316176
Mycocentrospora	0.0041254	0.00292711	0.006738	0.00936355	0.00523178	0.00692294	0.00196823	0.00135598	0.00524809	0.0316604	0.0272297	0.0247487	0.0205943	0.0197375	0.0462423	0.00448188	0.0114014	0.0201719
Fusarium	0.00864475	0.0101338	0.00707147	0.010024	0.00472446	0.00678124	0.00391688	0.00363446	0.00505725	0.00407385	0.00572132	0.00357635	0.0084342	0.0106009	0.0118258	0.00632959	0.115926	0.00156002
Tetracladium	0.00705805	0.00739851	0.0135545	0.0149726	0.0115945	0.00998968	0.0118192	0.0172165	0.0115458	0.0083103	0.00843232	0.0106857	0.0131703	0.013398	0.0153387	0.0181265	0.0185984	0.0149078
Mycosphaerella	0.011085	0.015009	0.0168401	0.0120143	0.00548545	0.00446347	0.0497738	0.0414573	0.0149173	0.00123751	0.00326688	0.00229475	0.00801713	0.00738292	0.00472162	0.00177191	0.00152513	0.001535
Russula	0.000459594	0.00599552	0.00665954	0.0188085	0.0399518	0.0359102	0.0195746	0.0303983	0.037553	0	0	0	0	0	0	0	0	0
Boeremia	0.000908245	0.00194804	0.0032366	0.00505722	0.00276915	0.00238862	0.00115548	0.00462366	0.00206743	0.000379383	0.00106045	0.000536885	0.0279534	0.0864556	0.0380599	0.00304162	0.00140147	0.00128473
Cadophora	0.0136237	0.00493571	0.0165655	0.00934546	0.00510495	0.00383595	0.00623764	0.0109034	0.00639313	0.0132061	0.00986907	0.0105732	0.0164328	0.00878585	0.0102084	0.0038565	0.00352841	0.00297823
Hannaella	0.0291186	0.0242748	0.0371816	0.00573574	0.00579195	0.00983786	0.00923405	0.00754679	0.00793045	0.00164399	0.00125715	0.000510907	0.00143659	0.00198164	0.001513	0.00310794	0.000370978	0.000517227
Mollisia	0.00206817	0.0013929	0.00272659	0.00100421	0.001374	0.00122467	0.000959637	0.0048793	0.00141009	0.0068018	0.00567856	0.00793204	0.00680297	0.0166247	0.00574768	0.0224284	0.0182109	0.0229999
Aspergillus	0.000503365	0.00311888	0.00206946	0.00745465	0.0130847	0.0162142	0.0374356	0.010959	0.0138147	7.23E-05	0.000102625	0.000103913	0.00138098	0.00109604	0.00193908	9.48E-05	0.000131903	7.51E-05
Nectria	0.00932319	0.00986132	0.00527663	0.0158411	0.00382607	0.0056679	0.00268307	0.0037345	0.00442112	0.00615143	0.00567856	0.0049532	0.00803567	0.0022973	0.00269558	0.00451979	0.00280294	0.00244431
Lectera	0.0200361	0.0216707	0.0223619	0.00419777	0.001374	0.00528329	0.00265369	0.00515716	0.00220526	0	0	2.60E-05	2.78E-05	5.26E-05	0	0	0	0
Ceratobasidium	0	0	3.92E-05	0.000135704	0	0	0.000107714	0.000411239	0.000710348	0.00252922	0.000897965	0.00192239	0.0295383	0.0138189	0.0302079	0	0	0
Others	0.294775	0.347316	0.410783	0.659502	0.654227	0.665442	0.693504	0.664418	0.708609	0.325935	0.370389	0.358137	0.542319	0.543942	0.54976	0.265246	0.179215	0.255435
Proportion of top 20	0.705225	0.652684	0.589217	0.340498	0.345773	0.334558	0.306496	0.335582	0.291391	0.674065	0.629611	0.641863	0.457681	0.456058	0.45024	0.734754	0.820785	0.744565
