# Supplementary material for: Co-application of dazomet and azoxystrobin reconstructs soil microbial communities and suppresses the violet root rot of Codonopsis tangshen under a continuous cropping system
Source: Microbiol Spectr. 2025 Jul 23;13(9):e01088-25. doi: 10.1128/spectrum.01088-25 (PMC12403846; doi:10.1128/spectrum.01088-25)
Supplement: Table S5 — The relative abundance of bacterial level 2 KEGG pathways. [file spectrum.01088-25-s0005.xls]

## Sheet: Table S5
Table S5-The relative abundance of bacterial level 2 KEGG pathways
Level1	Level2	CK1_2019	CK2_2019	CK3_2019	D1_2019	D2_2019	D3_2019	DA1_2019	DA2_2019	DA3_2019	CK1_2020	CK2_2020	CK3_2020	D1_2020	D2_2020	D3_2020	DA1_2020	DA2_2020	DA3_2020
Biosynthesis	Amino Acid Biosynthesis	38261.1	38643.6	38694.1	39346.1	39468.8	39389.4	39451.6	39464	38164.4	39396.4	39342.8	39486.9	37838.6	37949.5	38018.6	38603.2	38423.8	38352.8
Biosynthesis	Carbohydrate Biosynthesis	12984.8	13160.3	13126.8	13385.2	13434.5	13417.2	13374.5	13364.9	12553.1	13428	13418.4	13483.5	12436	12496.7	12477.2	13060	13004.3	12907.1
Biosynthesis	Fatty Acid and Lipid Biosynthesis	23981.2	23818.3	23883.9	23242.5	23332.9	23361.5	22766.6	22797.8	23664.8	22514.6	22498.6	22452.7	21814.5	21894.8	21662.5	22869.4	22618.2	22086.2
Biosynthesis	Metabolic Regulator Biosynthesis	457.27	461.81	483.22	483.42	480.79	488.06	502.07	509.66	619.62	410.26	403.84	381.13	420.04	429.44	419.19	557.12	557.27	535.21
Biosynthesis	Secondary Metabolite Biosynthesis	5263.22	5382.29	5406.32	5647.57	5631.37	5622.28	5557.14	5581.83	5124.96	5457.15	5488.08	5486.95	4970.34	4999.89	5108.69	5420.44	5396.98	5377.1
Degradation/Utilization/Assimilation	Amino Acid Degradation	3319.85	3163.66	3150.94	2883.07	2874.67	2928.2	2971	2992.25	3418.63	2489.53	2516.61	2499.74	3089.74	3077.41	3046.64	2867.72	2931.57	2904.91
Degradation/Utilization/Assimilation	Carbohydrate Degradation	4936.71	4855.95	4699.66	4893.84	4913.02	4844.82	5036.51	5052.78	4519.26	4918.93	4963.05	5049.24	5631.68	5548.07	5609.55	5286.76	5314.33	5483.44
Degradation/Utilization/Assimilation	Carboxylate Degradation	4199.63	4077.42	4060.62	3699.46	3705.62	3714.16	3936.43	4007.3	4141.07	3440.56	3469.93	3496.98	4486.24	4464.36	4469.32	4014.16	4059.73	4201.3
Degradation/Utilization/Assimilation	Inorganic Nutrient Metabolism	3771.62	3798.81	3787.91	3772.81	3766.55	3756.04	3655.86	3664.71	3896.97	3746.41	3749.83	3707.2	3564.34	3585.56	3533.07	3716.36	3726.19	3692.76
Degradation/Utilization/Assimilation	Secondary Metabolite Degradation	3723.11	3598.04	3618.42	3292.57	3272.49	3292.47	3462.51	3502.02	3628.02	3198.47	3193.05	3230.6	4423.48	4360.08	4379.86	3818.13	3854.83	4025.37
Detoxification	Antibiotic Resistance	94.69	59.02	43.02	11.95	23.26	22.52	18.05	21.61	33.4	12.35	18.21	21.01	56.45	48.62	51.41	19.34	23.15	21.96
Detoxification	methanol oxidation to carbon dioxide	156.73	149.23	143.9	136.63	130.09	126.97	159.75	167.43	105.56	140.66	144.88	146.21	307.81	288.83	305.31	211.4	227.13	263.77
Generation of Precursor Metabolite and Energy	Glycolysis	3418.54	3458.66	3460.55	3643.53	3652.81	3656.6	3693.73	3704.45	3468	3527.31	3533.11	3551.93	3641.66	3626.98	3677.33	3681.78	3678.65	3728.91
Generation of Precursor Metabolite and Energy	glyoxylate cycle	885.96	885.87	891.4	882.28	876.46	881.38	935.42	939.53	952.56	940.2	937.1	949.76	1018.44	1010.22	1014.3	975.83	981.51	996.22
Generation of Precursor Metabolite and Energy	superpathway of glycolysis, pyruvate dehydrogenase, TCA, and glyoxylate bypass	1025.88	1023.14	1026.08	1044.8	1045.54	1057.37	1095.31	1099.55	1130.04	986.05	988.09	994.05	1124.23	1112.02	1122.48	1106.71	1108.96	1120.56
Generation of Precursor Metabolite and Energy	TCA cycle	8448.61	8436.56	8440.34	8469.48	8465.69	8523.68	8603.91	8624.55	8641.55	8122.02	8164.39	8149.2	8484.61	8477.38	8503.16	8551.6	8559.57	8568.66
Glycan Pathways	Glycan Biosynthesis	865.17	895.06	884.96	898.56	895.73	885.14	863.91	860.48	708.74	953.3	963.01	971.56	848.9	855.58	862.08	902.84	899.36	894.85
Glycan Pathways	Glycan Degradation	1147.65	1176.13	1161.21	1164.34	1163.86	1150.03	1144.27	1131.25	962.48	1338.69	1352.66	1398.27	1133.23	1141.8	1139.12	1216.65	1193.98	1194.81
LOG10
Biosynthesis	Amine and Polyamine Biosynthesis	4.58276	4.58708	4.58764	4.5949	4.59625	4.59538	4.59607	4.5962	4.58166	4.59546	4.59487	4.59645	4.57793	4.57921	4.58	4.58662	4.5846	4.5838
Biosynthesis	Amino Acid Biosynthesis	4.11343	4.11926	4.11816	4.12662	4.12822	4.12766	4.12628	4.12596	4.09875	4.12801	4.1277	4.1298	4.09468	4.0968	4.09612	4.11594	4.11409	4.11083
Biosynthesis	Carbohydrate Biosynthesis	4.37987	4.37691	4.3781	4.36628	4.36797	4.3685	4.3573	4.35789	4.3741	4.35246	4.35216	4.35127	4.33875	4.34034	4.33571	4.35925	4.35446	4.34412
Biosynthesis	Metabolic Regulator Biosynthesis	2.66017	2.66446	2.68414	2.68432	2.68196	2.68847	2.70076	2.70728	2.79213	2.61306	2.60621	2.58107	2.62329	2.6329	2.62241	2.74595	2.74607	2.72852
Biosynthesis	Secondary Metabolite Biosynthesis	3.72125	3.73097	3.7329	3.75186	3.75061	3.74991	3.74485	3.74678	3.70969	3.73697	3.73942	3.73933	3.69639	3.69896	3.70831	3.73403	3.73215	3.73055
Degradation/Utilization/Assimilation	Amino Acid Degradation	3.52112	3.50019	3.49844	3.45986	3.45859	3.4666	3.4729	3.476	3.53385	3.39612	3.40082	3.39789	3.48992	3.48819	3.48382	3.45754	3.4671	3.46313
Degradation/Utilization/Assimilation	Carbohydrate Degradation	3.69344	3.68627	3.67207	3.68965	3.69135	3.68528	3.70213	3.70353	3.65507	3.69187	3.69575	3.70323	3.75064	3.74414	3.74893	3.72319	3.72545	3.73905
Degradation/Utilization/Assimilation	Carboxylate Degradation	3.62321	3.61039	3.60859	3.56814	3.56886	3.56986	3.5951	3.60285	3.61711	3.53663	3.54032	3.54369	3.65188	3.64976	3.65024	3.60359	3.6085	3.62338
Degradation/Utilization/Assimilation	Inorganic Nutrient Metabolism	3.57653	3.57965	3.5784	3.57666	3.57594	3.57473	3.56299	3.56404	3.59073	3.57362	3.57401	3.56905	3.55198	3.55456	3.54815	3.57012	3.57126	3.56735
Degradation/Utilization/Assimilation	Secondary Metabolite Degradation	3.57091	3.55607	3.55852	3.51754	3.51488	3.51752	3.53939	3.54432	3.55967	3.50494	3.50421	3.50928	3.64576	3.63949	3.64146	3.58185	3.58601	3.60481
Detoxification	Antibiotic Resistance	1.9763	1.771	1.63367	1.07737	1.36661	1.35257	1.25648	1.33465	1.52375	1.09167	1.26031	1.32243	1.75166	1.68681	1.71105	1.28646	1.36455	1.34163
Detoxification	methanol oxidation to carbon dioxide	2.19515	2.17386	2.15806	2.13555	2.11424	2.1037	2.20344	2.22383	2.0235	2.14817	2.16101	2.16498	2.48828	2.46064	2.48474	2.3251	2.35627	2.42123
Generation of Precursor Metabolite and Energy	Glycolysis	3.53384	3.53891	3.53915	3.56152	3.56263	3.56308	3.56747	3.56872	3.54008	3.54744	3.54816	3.55046	3.5613	3.55955	3.56553	3.56606	3.56569	3.57158
Generation of Precursor Metabolite and Energy	glyoxylate cycle	2.94741	2.94737	2.95007	2.94561	2.94273	2.94516	2.97101	2.97291	2.97889	2.97322	2.97179	2.97761	3.00794	3.00442	3.00617	2.98937	2.99189	2.99836
Generation of Precursor Metabolite and Energy	superpathway of glycolysis, pyruvate dehydrogenase, TCA, and glyoxylate bypass	3.0111	3.00994	3.01118	3.01903	3.01934	3.02423	3.03954	3.04121	3.05309	2.9939	2.9948	2.99741	3.05086	3.04611	3.05018	3.04403	3.04492	3.04944
Generation of Precursor Metabolite and Energy	TCA cycle	3.92679	3.92617	3.92636	3.92786	3.92766	3.93063	3.9347	3.93574	3.93659	3.90966	3.91192	3.91111	3.92863	3.92826	3.92958	3.93205	3.93245	3.93291
Glycan Pathways	Glycan Biosynthesis	2.9371	2.95185	2.94692	2.95355	2.95218	2.94701	2.93647	2.93474	2.85049	2.97923	2.98363	2.98747	2.92886	2.93226	2.93555	2.95561	2.95393	2.95175
Glycan Pathways	Glycan Degradation	3.05981	3.07046	3.06491	3.06608	3.0659	3.06071	3.05853	3.05356	2.98339	3.12668	3.13119	3.14559	3.05432	3.05759	3.05657	3.08517	3.077	3.0773
