# Supplementary material for: Co-application of dazomet and azoxystrobin reconstructs soil microbial communities and suppresses the violet root rot of Codonopsis tangshen under a continuous cropping system
Source: Microbiol Spectr. 2025 Jul 23;13(9):e01088-25. doi: 10.1128/spectrum.01088-25 (PMC12403846; doi:10.1128/spectrum.01088-25)
Supplement: Table S6 — The relative abundance of fungal level 2 KEGG pathways. [file spectrum.01088-25-s0006.xls]

## Sheet: Table S6 
Table S6-The relative abundance of fungal level 2 KEGG pathways
Level1	Level2	CK1_2019	CK2_2019	CK3_2019	D1_2019	D2_2019	D3_2019	DA1_2019	DA2_2019	DA3_2019	CK1_2020	CK2_2020	CK3_2020	D1_2020	D2_2020	D3_2020	DA1_2020	DA2_2020	DA3_2020
Biosynthesis	Amino Acid Biosynthesis	3408.31	3403.69	3316.08	3371.72	3355.42	3407.28	3374.49	3395.8	3392.03	3519.28	3494.69	3537.59	3206.47	3019.54	3100.32	3155.24	3155.8	3234.12
Biosynthesis	Carbohydrate Biosynthesis	2533.39	2583.74	2532.71	2612.43	2625.67	2640.44	2640.08	2608.99	2621.79	2745.9	2724.34	2742.13	2516.54	2475.45	2457.67	2428.16	2407.65	2482.2
Biosynthesis	Fatty Acid and Lipid Biosynthesis	4458.57	4004.9	4213.99	3427.92	3174.59	3342.64	3185.05	3142.39	3570.92	4670.52	5036.09	5469.83	4186.07	4069.07	4693.27	3422.21	3174.55	3374.24
Biosynthesis	Secondary Metabolite Biosynthesis	1753.73	1763.82	1732.06	1743.44	1734.65	1758.19	1737.96	1735.13	1744.15	1772.93	1775.03	1766.2	1724.7	1695.44	1705.66	1653.53	1665.55	1666.78
Degradation/Utilization/Assimilation	Amino Acid Degradation	1204.66	1123.08	1116.58	888.67	882.64	910.95	786.55	795.47	898.22	804.97	844.81	892.72	938.13	845.12	1031.63	877.25	955.61	876.37
Degradation/Utilization/Assimilation	Carbohydrate Degradation	2077.4	1930.76	1959.09	1612.91	1569.4	1610.9	1547.96	1534.16	1624.19	1850.25	1939.23	2023.26	1848.56	1838.69	1923.63	1678.28	1616.17	1714
Degradation/Utilization/Assimilation	Fatty Acid and Lipid Degradation	2283.69	2325.32	2220.46	2311.44	2352.99	2402.59	2297.33	2343.66	2418.36	2418.13	2382.45	2429.68	2063.11	1902.55	1921.33	2010.47	1948.64	2129.86
Degradation/Utilization/Assimilation	Inorganic Nutrient Metabolism	1283.2	1256.06	1192.49	1087.47	1116.73	1137.26	1028.98	1057.43	1103.59	1159.01	1168.93	1228.51	1082.64	1013.78	1091.04	929.53	926.21	997.42
Generation of Precursor Metabolite and Energy	Electron Transfer	4983.78	5168.1	5012.04	5505.2	5617.1	5621.76	5596.92	5657.46	5558.66	5728.74	5570.78	5511.36	5072	4897.86	4764.26	5378.2	5318.96	5526.38
Generation of Precursor Metabolite and Energy	Glycolysis	698.95	695.44	672.54	674.74	681	686.78	677.29	680.63	682.23	745.37	740.8	744.68	662.35	645.41	648.11	668.16	649.15	683.78
Generation of Precursor Metabolite and Energy	glyoxylate cycle	1302.12	1334.83	1318.56	1307.19	1323.62	1325.03	1309.21	1323.31	1321.94	1263.12	1261.29	1265.6	1284.38	1269.09	1256.4	1283.2	1257	1298.24
Generation of Precursor Metabolite and Energy	TCA cycle	1041.02	1051.15	1021.88	1031.37	1044.2	1053.99	1029.71	1036.25	1040.63	1088.77	1083.01	1089.24	996.76	969.85	968.97	982.02	961.84	1004.51
Glycan Pathways	Glycan Biosynthesis	837.23	842.7	833.33	813.51	816.37	818.76	800.23	805.3	802.3	867.79	859.93	863.56	800.18	782.86	788.87	795.36	788.42	807.65
LOG10
Level1	Level2
Biosynthesis	Amino Acid Biosynthesis	3.53254	3.53195	3.52062	3.52785	3.52575	3.53241	3.52821	3.53094	3.53046	3.54645	3.54341	3.54871	3.50603	3.47994	3.49141	3.49903	3.49911	3.50976
Biosynthesis	Carbohydrate Biosynthesis	3.4037	3.41225	3.40359	3.41704	3.41924	3.42168	3.42162	3.41647	3.4186	3.43868	3.43526	3.43809	3.4008	3.39365	3.39052	3.38528	3.38159	3.39484
Biosynthesis	Fatty Acid and Lipid Biosynthesis	3.6492	3.60259	3.62469	3.53503	3.50169	3.52409	3.50312	3.49726	3.55278	3.66937	3.70209	3.73797	3.62181	3.6095	3.67148	3.53431	3.50168	3.52818
Biosynthesis	Secondary Metabolite Biosynthesis	3.24396	3.24645	3.23856	3.24141	3.23921	3.24507	3.24004	3.23933	3.24158	3.24869	3.24921	3.24704	3.23671	3.22928	3.23189	3.21841	3.22156	3.22188
Degradation/Utilization/Assimilation	Amino Acid Degradation	3.08086	3.05041	3.04789	2.94874	2.94578	2.95949	2.89573	2.90062	2.95338	2.90578	2.92676	2.95072	2.97226	2.92692	3.01352	2.94312	2.98028	2.94269
Degradation/Utilization/Assimilation	Carbohydrate Degradation	3.31752	3.28573	3.29205	3.20761	3.19573	3.20707	3.18976	3.18587	3.21064	3.26723	3.28763	3.30605	3.26683	3.26451	3.28412	3.22486	3.20849	3.23401
Degradation/Utilization/Assimilation	Fatty Acid and Lipid Degradation	3.35864	3.36648	3.34644	3.36388	3.37162	3.38068	3.36122	3.36989	3.38352	3.38348	3.37702	3.38555	3.31452	3.27934	3.2836	3.3033	3.28973	3.32835
Degradation/Utilization/Assimilation	Inorganic Nutrient Metabolism	3.10829	3.09901	3.07645	3.03642	3.04795	3.05586	3.01241	3.02425	3.04281	3.06409	3.06779	3.08938	3.03448	3.00594	3.03784	2.96826	2.96671	2.99888
Generation of Precursor Metabolite and Energy	Electron Transfer	3.69756	3.71333	3.70001	3.74077	3.74951	3.74987	3.74795	3.75262	3.74497	3.75806	3.74592	3.74126	3.70518	3.69001	3.678	3.73064	3.72583	3.74244
Generation of Precursor Metabolite and Energy	Glycolysis	2.84445	2.84226	2.82772	2.82914	2.83315	2.83682	2.83077	2.83291	2.83393	2.87237	2.8697	2.87197	2.82109	2.80984	2.81165	2.82488	2.81235	2.83492
Generation of Precursor Metabolite and Energy	glyoxylate cycle	3.11465	3.12543	3.1201	3.11634	3.12176	3.12223	3.11701	3.12166	3.12121	3.10144	3.10081	3.1023	3.10869	3.10349	3.09913	3.10829	3.09934	3.11335
Generation of Precursor Metabolite and Energy	TCA cycle	3.01746	3.02166	3.0094	3.01341	3.01878	3.02284	3.01271	3.01546	3.0173	3.03694	3.03463	3.03712	2.99859	2.9867	2.98631	2.99212	2.9831	3.00195
Glycan Pathways	Glycan Biosynthesis	2.92284	2.92567	2.92082	2.91036	2.91189	2.91316	2.90321	2.90596	2.90434	2.93841	2.93446	2.93629	2.90319	2.89368	2.89701	2.90056	2.89676	2.90722
